# Supplementary material for: Aerial small target detection algorithm based on cross-scale separated attention
Source: PLoS One. 2025 Nov 26;20(11):e0337318. doi: 10.1371/journal.pone.0337318 (PMC12654883; doi:10.1371/journal.pone.0337318)
Supplement: S2 File — Accessible at https://github.com/liangjugg/UAS-YOLO. (ZIP) [file pone.0337318.s002.zip]

Archive with 29 entries (26 files):
- data.yaml
- datasets/
- datasets/S1 File.docx
- dataTiny.yaml
- draw_map_mAP_0.5_new.py
- heatmap.py
- predict_yolo11.py
- print.py
- processdata.py
- README.md
- README.zh-CN.md
- requirements.txt.txt
- tests/
- tests/.ipynb_checkpoints/
- tests/.ipynb_checkpoints/test_cuda-checkpoint.py
- tests/.ipynb_checkpoints/test_python-checkpoint.py
- tests/__init__.py
- tests/conftest.py
- tests/test_cli.py
- tests/test_cuda.py
- tests/test_engine.py
- tests/test_exports.py
- tests/test_integrations.py
- tests/test_python.py
- tests/test_solutions.py
- train_yolo11.py
- UAS-YOLO.yaml
- yolo11n.pt
- YOLO11使用说明.md
