# Supplementary material for: Aerial small target detection algorithm based on cross-scale separated attention
Source: PLoS One. 2025 Nov 26;20(11):e0337318. doi: 10.1371/journal.pone.0337318 (PMC12654883; doi:10.1371/journal.pone.0337318)
Supplement: S2 File — Accessible at https://github.com/liangjugg/UAS-YOLO. (ZIP) [file pone.0337318.s002.zip › data.yaml]

#path: datasets  # 数据集所在路径
path: D:/myLab/datasets
train: VisDrone2019-train/images # 数据集路径下的train.txt
val:  VisDrone2019-val/images # 数据集路径下的val.txt
test: VisDrone2019-test/images  # 数据集路径下的test.txt

# Classes
nc: 10   # VisDrone2019数据集有10个类别
names:
  0: pedestrian
  1: person
  2: bicycle
  3: car
  4: van
  5: truck
  6: tricycle
  7: awning-tricycle
  8: bus
  9: motor
