# Supplementary material for: Aerial small target detection algorithm based on cross-scale separated attention
Source: PLoS One. 2025 Nov 26;20(11):e0337318. doi: 10.1371/journal.pone.0337318 (PMC12654883; doi:10.1371/journal.pone.0337318)
Supplement: S2 File — Accessible at https://github.com/liangjugg/UAS-YOLO. (ZIP) [file pone.0337318.s002.zip › dataTiny.yaml]

#path: datasets  # 数据集所在路径
path: D:/myLab/datasets/Tinyperson
train: train/images # 数据集路径下的train.txt
val:   val/images # 数据集路径下的val.txt
test:  test/images  # 数据集路径下的test.txt

# Classes
nc: 2   # Tinyperson数据集有10个类别
names:
  0: earth_person
  1: sea_person
