# Supplementary material for: Aerial small target detection algorithm based on cross-scale separated attention
Source: PLoS One. 2025 Nov 26;20(11):e0337318. doi: 10.1371/journal.pone.0337318 (PMC12654883; doi:10.1371/journal.pone.0337318)
Supplement: S2 File — Accessible at https://github.com/liangjugg/UAS-YOLO. (ZIP) [file pone.0337318.s002.zip › draw_map_mAP_0.5_new.py]

import pandas as pd
import matplotlib.pyplot as plt

# UAS-YOLO定义不同模型的标签和颜色
# 26 YOLOv11   #31+BIFPN  #29 UB-YOLO    #87 UD-YOLO    #90 UD+SHSA    #120 UB+SEAM-YOLO  #121 SEAM-YOLO
#'runs/detect/train88/results.csv': {'label': 'YOLO11+BiFPN', 'color': 'green'},
#'runs/detect/train87/results.csv': {'label': 'YOLO11+UIB+DualBiFPN', 'color': 'red'}
models = {
  #  'runs/detect/train26/results.csv': {'label': 'YOLO11', 'color': 'blue'},
  #  'runs/detect/train31/results.csv': {'label': 'YOLO11+ABiFPN', 'color': 'black'},
  #  'runs/detect/train38/results.csv': {'label': 'YOLO11+C3K2_UIB', 'color': 'purple'},
  #  'runs/detect/train121/results.csv': {'label': 'YOLO11+SEAM', 'color': 'orange'},
  #  'runs/detect/train29/results.csv': {'label': 'YOLO11+ABiFPN+C3K2_UIB', 'color': 'green'},
  #  'runs/detect/train120/results.csv': {'label': 'YOLO11+ABiFPN+C3K2_UIB+SEAM', 'color': 'red'}
   #165 11s      168 11s+c3k2_UIB    train169  11s+SEAM        train170  11s+BiFPN    171 11s+c3k2_UIB+BiFPN   172 11s+c3k2_UIB+BiFPN+SEAM  189 SEAM+ABIFPN（好于169和170） 190 SEAM+C3K2_UIB（好于169和168）
    'runs/detect/train165/results.csv': {'label': 'YOLO11s', 'color': 'blue'},
    'runs/detect/train170/results.csv': {'label': 'YOLO11s+ABiFPN', 'color': 'black'},
    'runs/detect/train168/results.csv': {'label': 'YOLO11s+C3K2_UIB', 'color': 'purple'},
    'runs/detect/train169/results.csv': {'label': 'YOLO11s+SEAM', 'color': 'orange'},
    #'runs/detect/train189/results.csv': {'label': 'YOLO11s+SEAM+ABiFPN', 'color': 'cyan'},
    #'runs/detect/train190/results.csv': {'label': 'YOLO11s+SEAM+C3K2_UIB', 'color': 'brown'},
    'runs/detect/train171/results.csv': {'label': 'YOLO11s+ABiFPN+C3K2_UIB', 'color': 'green'},
    'runs/detect/train172/results.csv': {'label': 'YOLO11s+ABiFPN+C3K2_UIB+SEAM', 'color': 'red'}
}

# 创建画布
plt.figure(figsize=(10, 6))

# 遍历每个模型文件并绘制曲线
for file_path, model_info in models.items():
    try:
        # 读取 CSV 文件
        data = pd.read_csv(file_path)

        # 获取'metrics/mAP50(B)'列的数据 (根据实际列名可能需要调整)
        if 'metrics/mAP50(B)' in data.columns:
            mAP_05_data = data['metrics/mAP50(B)']
        elif '     metrics/mAP_0.5' in data.columns:
            mAP_05_data = data['     metrics/mAP_0.5']
        else:
            print(f"警告: 文件 {file_path} 中未找到 mAP_0.5 列")
            continue

        # 绘制曲线
        plt.plot(mAP_05_data,
                 label=model_info['label'],
                 color=model_info['color'],
                 linewidth=0.5,
                 marker='o',
                 markersize=1,
                 markevery=10  # 每10个点显示一个标记，便于区分曲线
                 )

    except Exception as e:
        print(f"无法读取文件 {file_path}: {str(e)}")
        continue

# 添加图例
plt.legend(loc='lower right')

# 添加标题和坐标轴标签
plt.xlabel('Epoch', fontsize=12)
plt.ylabel('mAP@0.5 (%)', fontsize=12)
plt.title('不同模型的 mAP@0.5 对比曲线', fontsize=14)

# 网格线
plt.grid(True, linestyle='--', alpha=0.7)

# 设置y轴范围 (可选)
plt.ylim(0, 0.5)  # 如果mAP值以小数形式表示

# 美化图表
plt.tight_layout()

# 保存图像到同目录下
plt.savefig('mAP_05_curve.png', dpi=300, bbox_inches='tight')

# 也可以显示图像
plt.show()
