# Supplementary material for: Aerial small target detection algorithm based on cross-scale separated attention
Source: PLoS One. 2025 Nov 26;20(11):e0337318. doi: 10.1371/journal.pone.0337318 (PMC12654883; doi:10.1371/journal.pone.0337318)
Supplement: S2 File — Accessible at https://github.com/liangjugg/UAS-YOLO. (ZIP) [file pone.0337318.s002.zip › predict_yolo11.py]

import sys
import argparse
import os

# https://www.codewithgpu.com/u/iscyy

sys.path.append('/root/ultralytics/') # Path 以Autodl为例

from ultralytics import YOLO

def main(opt):
    yaml = opt.cfg
    model = YOLO(yaml) 

    model.info()


  #VisDrone  # 26 YOLOv11   #29 UB-YOLO    #87 UD-YOLO    #90 UD+SHSA    #120 UAS-YOLO
  #SARD      #127 UAS-YOLO  #128 YOLOv10   #60 YOLOv11   #172 UAS   #177  tiny-yolov11n     #171 UAS-YOLO   #165 11S

    model = YOLO('./runs/detect/train175/weights/best.pt')
    model.predict('ultralytics/assets/T4.jpg', save=True, imgsz=640, conf=0.5)


def parse_opt(known=False):
    parser = argparse.ArgumentParser()
    parser.add_argument('--cfg', type=str, default= r'yolov8n.pt', help='initial weights path')
    parser.add_argument('--artifact_alias', type=str, default='latest', help='W&B: Version of dataset artifact to use')

    opt = parser.parse_known_args()[0] if known else parser.parse_args()
    return opt

if __name__ == "__main__":
    opt = parse_opt()
    main(opt)
