# Supplementary material for: Aerial small target detection algorithm based on cross-scale separated attention
Source: PLoS One. 2025 Nov 26;20(11):e0337318. doi: 10.1371/journal.pone.0337318 (PMC12654883; doi:10.1371/journal.pone.0337318)
Supplement: S2 File — Accessible at https://github.com/liangjugg/UAS-YOLO. (ZIP) [file pone.0337318.s002.zip › print.py]

import argparse
from pathlib import Path
from typing import Optional
import inspect
import os
import sys
import platform

import torch
from ultralytics.nn.tasks import DetectionModel
from ultralytics.utils import LOGGER, colorstr
from ultralytics.utils.torch_utils import profile
from datetime import datetime
from ultralytics.utils.checks import check_yaml, git_describe


Model = DetectionModel  # retain YOLO 'Model' class for backwards compatibility

FILE = Path(__file__).resolve()
ROOT = FILE.parents[1]  # YOLO root directory
if str(ROOT) not in sys.path:
    sys.path.append(str(ROOT))  # add ROOT to PATH
if platform.system() != 'Windows':
    ROOT = Path(os.path.relpath(ROOT, Path.cwd()))  # relative

def print_args(args: Optional[dict] = None, show_file=True, show_func=False):
    # Print function arguments (optional args dict)
    x = inspect.currentframe().f_back  # previous frame
    file, _, func, _, _ = inspect.getframeinfo(x)
    if args is None:  # get args automatically
        args, _, _, frm = inspect.getargvalues(x)
        args = {k: v for k, v in frm.items() if k in args}
    try:
        file = Path(file).resolve().relative_to(ROOT).with_suffix('')
    except ValueError:
        file = Path(file).stem
    s = (f'{file}: ' if show_file else '') + (f'{func}: ' if show_func else '')
    LOGGER.info(colorstr(s) + ', '.join(f'{k}={v}' for k, v in args.items()))

def file_date(path=__file__):
    # Return human-readable file modification date, i.e. '2021-3-26'
    t = datetime.fromtimestamp(Path(path).stat().st_mtime)
    return f'{t.year}-{t.month}-{t.day}'

def select_device(device='', batch_size=0, newline=True):
    # device = None or 'cpu' or 0 or '0' or '0,1,2,3'
    s = f'YOLO 🚀 {git_describe() or file_date()} Python-{platform.python_version()} torch-{torch.__version__} '
    device = str(device).strip().lower().replace('cuda:', '').replace('none', '')  # to string, 'cuda:0' to '0'
    cpu = device == 'cpu'
    mps = device == 'mps'  # Apple Metal Performance Shaders (MPS)
    if cpu or mps:
        os.environ['CUDA_VISIBLE_DEVICES'] = '-1'  # force torch.cuda.is_available() = False
    elif device:  # non-cpu device requested
        os.environ['CUDA_VISIBLE_DEVICES'] = device  # set environment variable - must be before assert is_available()
        assert torch.cuda.is_available() and torch.cuda.device_count() >= len(device.replace(',', '')), \
            f"Invalid CUDA '--device {device}' requested, use '--device cpu' or pass valid CUDA device(s)"

    if not cpu and not mps and torch.cuda.is_available():  # prefer GPU if available
        devices = device.split(',') if device else '0'  # range(torch.cuda.device_count())  # i.e. 0,1,6,7
        n = len(devices)  # device count
        if n > 1 and batch_size > 0:  # check batch_size is divisible by device_count
            assert batch_size % n == 0, f'batch-size {batch_size} not multiple of GPU count {n}'
        space = ' ' * (len(s) + 1)
        for i, d in enumerate(devices):
            p = torch.cuda.get_device_properties(i)
            s += f"{'' if i == 0 else space}CUDA:{d} ({p.name}, {p.total_memory / (1 << 20):.0f}MiB)\n"  # bytes to MB
        arg = 'cuda:0'
    elif mps and getattr(torch, 'has_mps', False) and torch.backends.mps.is_available():  # prefer MPS if available
        s += 'MPS\n'
        arg = 'mps'
    else:  # revert to CPU
        s += 'CPU\n'
        arg = 'cpu'

    if not newline:
        s = s.rstrip()
    LOGGER.info(s)
    return torch.device(arg)

if __name__ == '__main__':
    parser = argparse.ArgumentParser()
    parser.add_argument('--cfg', type=str, default='improve_model/1.yaml', help='model.yaml')
    parser.add_argument('--batch-size', type=int, default=1, help='total batch size for all GPUs')
    parser.add_argument('--device', default='0', help='cuda device, i.e. 0 or 0,1,2,3 or cpu')
    parser.add_argument('--profile', action='store_true',default=True, help='profile model speed')
    parser.add_argument('--line-profile', action='store_true', default=True, help='profile model speed layer by layer')
    parser.add_argument('--test', action='store_true', help='test all yolo*.yaml')
    opt = parser.parse_args()
    opt.cfg = check_yaml(opt.cfg)  # check YAML
    print_args(vars(opt))
    device = select_device(opt.device)

    # Create model
    im = torch.rand(opt.batch_size, 3, 640, 640).to(device)
    model = Model(opt.cfg).to(device)
    model.eval()

    # Options
    if opt.line_profile:  # profile layer by layer
        model(im, profile=True)

    elif opt.profile:  # profile forward-backward
        results = profile(input=im, ops=[model], n=3)

    elif opt.test:  # test all models
        for cfg in Path(ROOT / 'models').rglob('yolo*.yaml'):
            try:
                _ = Model(cfg)
            except Exception as e:
                print(f'Error in {cfg}: {e}')

    else:  # report fused model summary
        model.fuse()
