# Supplementary material for: Aerial small target detection algorithm based on cross-scale separated attention
Source: PLoS One. 2025 Nov 26;20(11):e0337318. doi: 10.1371/journal.pone.0337318 (PMC12654883; doi:10.1371/journal.pone.0337318)
Supplement: S2 File — Accessible at https://github.com/liangjugg/UAS-YOLO. (ZIP) [file pone.0337318.s002.zip › processdata.py]

from pathlib import Path

dir = Path('D:/myLab/datasets/Tinyperson')

# 检查数据集结构
for split in ['train', 'val', 'test']:
    split_dir = dir / f'Tinyperson-{split}'
    images_dir = split_dir / 'images'
    annotations_dir = split_dir / 'annotations'

    print(f"\n=== {split} 数据集 ===")
    print(f"图片目录: {images_dir}")
    print(f"标注目录: {annotations_dir}")

    # 检查目录是否存在
    if not images_dir.exists():
        print(f"⚠️ 图片目录不存在")
    else:
        image_files = list(images_dir.glob('*.jpg'))
        print(f"找到 {len(image_files)} 张图片")

    if not annotations_dir.exists():
        print(f"⚠️ 标注目录不存在")
    else:
        annotation_files = list(annotations_dir.glob('*.txt'))
        print(f"找到 {len(annotation_files)} 个标注文件")
