# Supplementary material for: Aerial small target detection algorithm based on cross-scale separated attention
Source: PLoS One. 2025 Nov 26;20(11):e0337318. doi: 10.1371/journal.pone.0337318 (PMC12654883; doi:10.1371/journal.pone.0337318)
Supplement: S2 File — Accessible at https://github.com/liangjugg/UAS-YOLO. (ZIP) [file pone.0337318.s002.zip › train_yolo11.py]

import argparse
from ultralytics import YOLO
# from ultralytics import RTDETR


def main(opt):
    # 从命令行参数中获取配置文件的路径
    yaml = opt.cfg 
    # 使用 YOLO 类加载配置文件
    model = YOLO(yaml) # 直接加载 yaml 文件进行训练
    # model = YOLO(weights)  # 直接加载权重文件进行训练
    # model = YOLO(yaml).load(weights) # 加载 yaml 配置文件的同时，加载权重进行训练

    # 打印模型的信息
    model.info() 
    # 开始训练模型，传入训练数据和参数
    results = model.train(data='data.yaml',  # 训练使用的数据配置文件，这里可以根据需要修改为实际的数据配置文件
                        epochs=300,  # 训练的轮数
                        imgsz=640,  # 输入图像的大小
                        workers=8,  # 数据加载的工作进程数
                        batch=8,  # 训练的批次大小
                        amp=False,   # 是否启用自动混合精度训练
                        device='0',    )# 0：单卡 1：多卡


def parse_opt(known=False):
    # 创建一个命令行参数解析器
    parser = argparse.ArgumentParser() 
    #路径
    parser.add_argument('--cfg', type=str, default='improve_model/1.yaml', help='initial weights path')
    # 添加一个名为 weights 的命令行参数，类型为字符串，默认值为空，可用于传递权重文件的路径
    parser.add_argument('--weights', type=str, default='', help='') 
    # 解析命令行参数，如果 known 为 True 则解析已知参数，否则解析全部参数
    opt = parser.parse_known_args()[0] if known else parser.parse_args() 
    return opt


if __name__ == "__main__":
    # 调用 parse_opt 函数解析命令行参数  
    opt = parse_opt() 
    # 调用 main 函数，并将解析得到的命令行参数传入
    main(opt) 
