# Supplementary material for: Aerial small target detection algorithm based on cross-scale separated attention
Source: PLoS One. 2025 Nov 26;20(11):e0337318. doi: 10.1371/journal.pone.0337318 (PMC12654883; doi:10.1371/journal.pone.0337318)
Supplement: S2 File — Accessible at https://github.com/liangjugg/UAS-YOLO. (ZIP) [file pone.0337318.s002.zip › UAS-YOLO.yaml]

# Ultralytics YOLO 🚀, AGPL-3.0 license
# YOLO11 object detection model with P3-P5 outputs. For Usage examples see https://docs.ultralytics.com/tasks/detect

# yolo task=detect mode=train model=yolov11m.yaml data=data.yaml device=0 epochs=300 batch=16 imgsz=640 workers=10

# Parameters
nc: 10 # number of classes
scales: # model compound scaling constants, i.e. 'model=yolo11n.yaml' will call yolo11.yaml with scale 'n'
  # [depth, width, max_channels]
  n: [0.50, 0.25, 1024] # summary: 319 layers, 2624080 parameters, 2624064 gradients, 6.6 GFLOPs
  s: [0.50, 0.50, 1024] # summary: 319 layers, 9458752 parameters, 9458736 gradients, 21.7 GFLOPs
  m: [0.50, 1.00, 512] # summary: 409 layers, 20114688 parameters, 20114672 gradients, 68.5 GFLOPs
  l: [1.00, 1.00, 512] # summary: 631 layers, 25372160 parameters, 25372144 gradients, 87.6 GFLOPs
  x: [1.00, 1.50, 512] # summary: 631 layers, 56966176 parameters, 56966160 gradients, 196.0 GFLOPs

# UBS-YOLO backbone
backbone:
  # [from, repeats, module, args]
  - [-1, 1, Conv, [64, 3, 2]] # 0-P1/2
  - [-1, 1, Conv, [128, 3, 2]] # 1-P2/4
  - [-1, 2, C3k2_UIB, [256, False, 0.25]]
  - [-1, 1, Conv, [256, 3, 2]] # 3-P3/8
  - [-1, 2, C3k2_UIB, [512, False, 0.25]]
  - [-1, 1, Conv, [512, 3, 2]] # 5-P4/16
  - [-1, 2, C3k2_UIB, [512, True]]
  - [-1, 1, Conv, [1024, 3, 2]] # 7-P5/32
  - [-1, 2, C3k2_UIB, [1024, True]]
  - [-1, 1, SEAM, [1024, 1, 16]]
  - [-1, 2, C2PSA, [1024]] # 10

# UBS-YOLO head
head:
  - [4, 1,Conv, [256]]  # 11-P3/8
  - [6, 1, Conv, [256]]  # 12-P4/16
  - [10, 1, Conv, [256]]  # 13-P5/32

  - [-1, 1, nn.Upsample, [None, 2, 'nearest']] # 14 P5->P4
  - [[-1, 12], 1, BiFPN, []] # 15
  - [-1, 3, C3k2, [256, False]] # 16-P4/16

  - [-1, 1, nn.Upsample, [None, 2, 'nearest']] # 17 P4->P3
  - [[-1, 11], 1, BiFPN, []] # 18
  - [-1, 3, C3k2, [256, False]] # 19-P3/8

  - [1, 1, Conv, [256, 3, 2]] # 20 P2->P3
  - [[-1, 11, 19], 1, BiFPN, []] # 21
  - [-1, 3, C3k2, [256, False]] # 22-P3/8

  - [-1, 1, Conv, [256, 3, 2]] # 23 P3->P4
  - [[-1, 12, 16], 1, BiFPN, []] # 24
  - [-1, 3, C3k2, [512, False]] # 25-P4/16

  - [-1, 1, Conv, [256, 3, 2]] # 26 P4->P5
  - [[-1, 13], 1, BiFPN, []] # 27
  - [-1, 3, C3k2, [1024, True]]  # 28-P5/32

  - [[22, 25, 28], 1, Detect, [nc]]  # Detect(P3, P4, P5)
