# Supplementary material for: Aerial small target detection algorithm based on cross-scale separated attention
Source: PLoS One. 2025 Nov 26;20(11):e0337318. doi: 10.1371/journal.pone.0337318 (PMC12654883; doi:10.1371/journal.pone.0337318)
Supplement: S2 File — Accessible at https://github.com/liangjugg/UAS-YOLO. (ZIP) [file pone.0337318.s002.zip › YOLO11使用说明.md]

# YOLO11改进项目

本项目在ultralytics(https://github.com/ultralytics/ultralytics)官方代码上进行实验改进，使用版本为“8.3.13”。

## 环境配置

本人完整环境为：

```python
python                         3.8.10

absl-py                        1.4.0
addict                         2.4.0
aiofiles                       22.1.0
aiosqlite                      0.18.0
aliyun-python-sdk-core         2.16.0
aliyun-python-sdk-kms          2.16.5
anyio                          3.6.2
argon2-cffi                    21.3.0
argon2-cffi-bindings           21.2.0
arrow                          1.2.3
asttokens                      2.2.1
attrs                          22.2.0
Babel                          2.12.1
backcall                       0.2.0
beautifulsoup4                 4.11.2
bleach                         6.0.0
brotlipy                       0.7.0
cachetools                     5.3.0
causal-conv1d                  1.4.0
certifi                        2021.5.30
cffi                           1.14.6
chardet                        4.0.0
charset-normalizer             3.1.0
click                          8.1.7
cmake                          3.26.0
colorama                       0.4.6
comm                           0.1.2
conda                          4.10.3
conda-package-handling         1.7.3
contourpy                      1.0.7
crcmod                         1.7
cryptography                   3.4.7
cycler                         0.11.0
debugpy                        1.6.6
decorator                      5.1.1
defusedxml                     0.7.1
efficientnet-pytorch           0.7.1
einops                         0.8.0
executing                      1.2.0
fastjsonschema                 2.16.3
filelock                       3.14.0
fonttools                      4.39.0
fqdn                           1.5.1
fsspec                         2024.10.0
google-auth                    2.16.2
google-auth-oauthlib           0.4.6
grad-cam                       1.4.8
grpcio                         1.51.3
huggingface-hub                0.26.2
idna                           2.10
imageio                        2.35.1
importlib-metadata             6.0.0
importlib-resources            5.12.0
ipykernel                      6.21.3
ipython                        8.11.0
ipython-genutils               0.2.0
ipywidgets                     8.0.4
isoduration                    20.11.0
jedi                           0.18.2
Jinja2                         3.1.2
jmespath                       0.10.0
json5                          0.9.11
jsonpointer                    2.3
jsonschema                     4.17.3
jupyter-client                 8.0.3
jupyter-core                   5.2.0
jupyter-events                 0.6.3
jupyter-server                 2.4.0
jupyter-server-fileid          0.8.0
jupyter-server-terminals       0.4.4
jupyter-server-ydoc            0.6.1
jupyter-ydoc                   0.2.3
jupyterlab                     3.6.1
jupyterlab-language-pack-zh-cn 3.6.post0
jupyterlab-pygments            0.2.2
jupyterlab-server              2.20.0
jupyterlab-widgets             3.0.5
kiwisolver                     1.4.4
lazy-loader                    0.4
lit                            15.0.7
mamba-ssm                      2.2.2
Markdown                       3.4.1
markdown-it-py                 3.0.0
MarkupSafe                     2.1.2
matplotlib                     3.7.1
matplotlib-inline              0.1.6
mdurl                          0.1.2
mistune                        2.0.5
mmcv                           2.2.0
mmengine                       0.10.5
model-index                    0.1.11
mpmath                         1.3.0
nbclassic                      0.5.3
nbclient                       0.7.2
nbconvert                      7.2.10
nbformat                       5.7.3
nest-asyncio                   1.5.6
networkx                       3.0
ninja                          1.11.1.1
notebook                       6.5.3
notebook-shim                  0.2.2
numpy                          1.24.2
oauthlib                       3.2.2
opencv-python                  4.10.0.84
opendatalab                    0.0.10
openmim                        0.3.9
openxlab                       0.1.2
ordered-set                    4.1.0
oss2                           2.17.0
packaging                      24.2
pandas                         2.0.3
pandocfilters                  1.5.0
parso                          0.8.3
pexpect                        4.8.0
pickleshare                    0.7.5
Pillow                         9.4.0
pip                            21.1.3
pkgutil-resolve-name           1.3.10
platformdirs                   4.3.6
prometheus-client              0.16.0
prompt-toolkit                 3.0.38
protobuf                       4.22.1
psutil                         5.9.4
ptyprocess                     0.7.0
pure-eval                      0.2.2
py-cpuinfo                     9.0.0
pyasn1                         0.4.8
pyasn1-modules                 0.2.8
pycosat                        0.6.3
pycparser                      2.20
pycryptodome                   3.21.0
Pygments                       2.14.0
pyOpenSSL                      20.0.1
pyparsing                      3.0.9
pyrsistent                     0.19.3
PySocks                        1.7.1
python-dateutil                2.8.2
python-json-logger             2.0.7
pytorch-wavelets               1.3.0
pytz                           2023.4
PyWavelets                     1.4.1
PyYAML                         6.0
pyzmq                          25.0.1
regex                          2024.11.6
requests                       2.28.2
requests-oauthlib              1.3.1
rfc3339-validator              0.1.4
rfc3986-validator              0.1.1
rich                           13.4.2
rsa                            4.9
ruamel-yaml-conda              0.15.100
safetensors                    0.4.5
scikit-image                   0.21.0
scipy                          1.10.1
seaborn                        0.13.2
selective-scan                 0.0.2
Send2Trash                     1.8.0
setuptools                     60.2.0
six                            1.16.0
sniffio                        1.3.0
soupsieve                      2.4
stack-data                     0.6.2
supervisor                     4.2.5
sympy                          1.11.1
tabulate                       0.9.0
tensorboard                    2.12.0
tensorboard-data-server        0.7.0
tensorboard-plugin-wit         1.8.1
termcolor                      2.4.0
terminado                      0.17.1
thop                           0.1.1.post2209072238
tifffile                       2023.7.10
timm                           1.0.12
tinycss2                       1.2.1
tokenizers                     0.20.3
tomli                          2.0.1
torch                          2.0.0+cu118
torchvision                    0.15.1+cu118
tornado                        6.2
tqdm                           4.65.2
traitlets                      5.9.0
transformers                   4.46.3
triton                         2.0.0
typing-extensions              4.5.0
tzdata                         2024.2
uri-template                   1.2.0
urllib3                        1.26.6
wcwidth                        0.2.6
webcolors                      1.12
webencodings                   0.5.1
websocket-client               1.5.1
Werkzeug                       2.2.3
wheel                          0.36.2
widgetsnbextension             4.0.5
y-py                           0.5.9
yapf                           0.43.0
ypy-websocket                  0.8.2
zipp                           3.15.0
```

使用过程中缺少什么包，自行安装即可。

# 项目文件说明

- YOLOv11\improve_model 中存放的是配置好的模型结构，在环境和数据集配置好后，只需选择对应的模型结构即可训练。
- YOLOv11\ultralytics\nn\AddModules 中存放的是改进的模块的源代码，只需要选择对应的python文件，即可查看对应的代码。
- 建议在根目录中的data.yaml文件中配置数据集路径，在根目录中的datasets中存放划分好的数据集，便可直接使用自带的train_yolo11.py进行训练。

## 脚本文件说明
- train_yolo11.py 为训练脚本，在训练过程中会自动保存模型权重。
- val_yolo11.py 为测试脚本，设置训练好的脚本输出相关模型指标。
- predict_yolo11.py 为检测脚本，设置训练好的模型权重，和待检测的图像进行检测。
- print.py 用于输出模型中每一层的速度，参数量和计算量
- size_count.py 用于统计数据集中大，中，小图像的数量，并输出柱状图。
- draw_map.py 用于绘制多个文件的精度、损失变化曲线对比图。
- heatmap.py 用于绘制热力图。
- data_arguement.py 用于对数据集进行数据增强。

# 报错相关的解决办法

项目中的代码经过多次测试，均可正常运行，首次使用的，若出现如下报错可尝试以下方法。

1. 训练过程中loss为Nan值.

   在default.yaml中将AMP设置为False.

2. 多卡训练问题,修改模型以后不能支持多卡训练可以尝试下面的两行命令行操作，两个是不同的操作，是代表不同的版本现尝试第一个不行用第二个

    python -m torch.distributed.run --nproc_per_node 2 train.py
    python -m torch.distributed.launch --nproc_per_node 2 train.py

3. 针对运行过程中的一些报错解决

    1. 如果训练的过程中验证报错了(主要是一些形状不匹配的错误这是因为验证集的一些特殊图片导致)
    找到ultralytics/models/yolo/detect/train.py的DetectionTrainer class中的build_dataset函数中的rect=mode == 'val'改为rect=False

    2. 推理的时候运行detect.py文件报了形状不匹配的错误
    找到ultralytics/engine/predictor.py找到函数def pre_transform(self, im),在LetterBox中的auto改为False

    3. 训练的过程中报错类型不匹配的问题
    找到'ultralytics/engine/validator.py'文件找到 'class BaseValidator:' 然后在其'__call__'中
    self.args.half = self.device.type != 'cpu'  # force FP16 val during training的一行代码下面加上self.args.half = False

4. 基础环境问题

    对于每个人的硬件环境的不同，可能会发生不同的错误，着实是心有余而力不足。建议大家使用anaconda创建一个新的环境，然后在新的环境中安装所有的依赖包，配置好环境再进行相关的训练。
